# Supplementary material for: Beyond Janzen's Hypothesis: How Amphibians That Climb Tropical Mountains Respond to Climate Variation
Source: Integr Org Biol. 2023 May 3;5(1):obad009. doi: 10.1093/iob/obad009 (PMC10155226; doi:10.1093/iob/obad009)
Supplement: obad009_Supplemental_Files [file obad009_supplemental_files.zip]

Archive with 3 entries (3 files):
- Supplementary_Material1_4tables_3figures_IOB_.docx
- Supplementary_Material2_methods_IOB_.docx
- Supplementary_Material3_R_script.R
