# Supplementary material for: Beyond Janzen's Hypothesis: How Amphibians That Climb Tropical Mountains Respond to Climate Variation
Source: Integr Org Biol. 2023 May 3;5(1):obad009. doi: 10.1093/iob/obad009 (PMC10155226; doi:10.1093/iob/obad009)
Supplement: obad009_Supplemental_Files [file obad009_supplemental_files.zip › Supplementary_Material3_R_script.R]

# Supplementary Material 3
###Script to run all analyses of the paper 'Beyond Janzen's Hypothesis: How amphibians that climb tropical mountains 
#respond to climate variation
#Authors (Rcode): Rafael P. Bovo, Diogo B. Provete & Monique N. Simon

##Packages needed
library(dplyr)
library(reshape2)
library(ggplot2)
library(cowplot)
library(rsq)
library(nortest)
library(car)
library(visdat)
library(naniar)

#Reading the data frame
setwd("your_path") #e.g. setwd("/Users/Rafael-home-folder/Google Drive....")
data <- read.csv('RPB_data_alt.csv',header=TRUE)
str(data)

##Before running the analyses, let's first look at patterns of missing data, gender, and choice for 
#treating the two mountains ranges (Serra do Mar, SMar, and Serra da Mantiqueira, SMant) separately.
#SMar: 35m lowland, 820m,1022m,1500m highlands; SMant: 550m lowland, 1600m highland.

#Sample sizes for each species in each elevation
table(data$Species,data$Altitude_m) 
#Visualize missing data for rates of EWL and WU, and CTMin, CTmax
vis_miss(data[,c(3:11)])

#Data are unbalanced because: 1) not all species were sampled in all altitudinal quotas; 
#2) the number of individuals of each species sampled in each quota is different.
#3) unreliable lab measurements were discarded after trials (see Methods in the main manuscript)
#This can be seen above.

#Notes: at SMant, D. minutus and L. latrans collected only at 1600m(highland) but not at (550m)lowland. 
#Thus, for SMant we only have physiological data for highland populations (1600m) of these two species (Dmin and Llat), but not for lowland populations (550m)
#For the other three species (Bfab, Rict, and Pcuv) we have data for both lowland (550m) and highland (1600m) at SMant
#Not a big concern (see Table 2 and the following exploratory process for the dataset).

#Because we were unable to sample all species at all elevations,this may have introduced a bias on 
#the physiological change for some species. However, despite this limitation, the direction of 
#the relationships were mostly consistent across species (Table 2), independent on how many locations 
#they were sampled (see Table S1 for population sample sizes).

#Now let's check the potential effect of gender on physiological traits
#Sample sizes for each sex in each mountain range
table(data$Species,data$Sex,data$Mountain_Range) #cannot test effect of sex with linear models: several individuals with no sex

#Check if physiological traits of females are within the range of males
colnames(data)
females <- subset(data[,c(2,3,4,5,8,9,10,11,12)],data$Sex == 'Female')
males <- subset(data[,c(2,3,4,5,8,9,10,11,12)],data$Sex == 'Male')

female_range <- aggregate(females[,3:6],by=list(females$Species,females$Mountain_Range),range,na.rm=TRUE)
male_range <- aggregate(males[,3:6],by=list(males$Species,males$Mountain_Range),range,na.rm=TRUE)
sex_range_list <- list('females' = female_range,'males' = male_range)
sex_range_list 
ggplot(data, aes(x=Altitude_m, y=CTmin))+ geom_miss_point() + facet_grid(Sex~Species)
ggplot(data, aes(x=Altitude_m, y=CTmax))+ geom_miss_point() + facet_grid(Sex~Species)
ggplot(data, aes(x=Altitude_m, y=EWL_Ugcm2s1))+ geom_miss_point() + facet_grid(Sex~Species)
ggplot(data, aes(x=Altitude_m, y=WU_Ugcm2s1))+ geom_miss_point() + facet_grid(Sex~Species)
#no conspicuous pattern for sex: joining the sexes for all further analyses

#Since variable history (age) and isolation of mountain biota may affect the mechanisms of 
#physiological and morphological adaptation (Korner 1989, Flora 182:353-383 ; Korner 1991, Oecologia 88:30-40), we performed all analyses 
#in our study treating the two mountains ranges separately.

#Separating data only from Serra do Mar
mar <- subset(data,data$Mountain_Range == 'Serra do Mar') 
str(mar)
table(mar$Species,mar$Altitude_m) #sample sizes
mant <- subset(data, data$Mountain_Range == 'Serra da Mantiqueira')
str(mant)
table(mant$Species,mant$Altitude_m) #sample sizes

##Creating a list with dataset of each species (Serra do Mar) so to apply functions in all species at once
list_mar <- list('D_min' = subset(mar,mar$Species == 'Dendropsophus minutus'), 'B_fab' = subset(mar,mar$Species == 'Boana faber'),
                 'L_lat' = subset(mar,mar$Species == 'Leptodactylus latrans'), 'P_cuv' = subset(mar,mar$Species == 'Physalaemus cuvieri'),
                 'R_ict' = subset(mar,mar$Species == 'Rhinella icterica'))
str(list_mar)
table(list_mar$D_min$Species,list_mar$D_min$Altitude_m) #just checking if the list is working

##Creating a list with dataset of each species (Serra da Mantiqueira)
list_mant <- list('D_min' = subset(mant,mant$Species == 'Dendropsophus minutus'), 'B_fab' = subset(mant,mant$Species == 'Boana faber'),
                  'L_lat' = subset(mant,mant$Species == 'Leptodactylus latrans'), 'P_cuv' = subset(mant,mant$Species == 'Physalaemus cuvieri'),
                  'R_ict' = subset(mant,mant$Species == 'Rhinella icterica'))
str(list_mant)
table(list_mant$D_min$Species,list_mant$D_min$Altitude_m) #just checking if the list is working

##Amphibians have a highly permeable skin and face challenging constraints in terms of water balance 
#regulation, rendering water balance and thermal tolerance indissoluble. Let's see if we could consider 
#treating thermal tolerance and water balance traits together in one or more analyses. That would be the 
#case if they are highly correlated.

#Calculating correlations between physiological traits within each species
colnames(list_mar$D_min) #

cor_mar <- lapply(list_mar, function(x) cov2cor(var(x[,c(4,5,8,9)],na.rm=TRUE)))
cor_mar #correlations for Serra do Mar

cor_mant <- lapply(list_mant, function(x) cov2cor(var(x[,c(4,5,8,9)],na.rm=TRUE)))
cor_mant #correlations for Serra da Mantiqueira

#Mostly low to moderate correlations (Table S2). Therefore, we'll analyze thermal tolerance 
#and water balance traits separately.

##Running linear models within species in order to get the slopes:
options(contrasts=c("contr.sum","contr.poly")) 


#######################################################################################################
##################   Linear model for CTMin  ########################################################
#######################################################################################################
#Variation within-species.
#mountain ranges: Serra do Mar (SMar), Serra da Mantiqueira (SMant)
#SMar: 35m lowland, 820m,1022m,1500m highlands; SMant: 550m lowland, 1600m highland.
#CTMin at SMar (35m,820m,1022m,1500m) and SMant (550m,1600m) analyzed separately.
#At SMant, D. minutus and L. latrans collected only at 1600m(highland) but not at (550m)lowland.

######################
### CTMin at SMar ###
####################
#Testing body mass effect on CTmin SMar 
#Using function lapply to apply functions to all species at once
slopes_ctmin.bm_mar <- lapply(list_mar, function(x) na.omit (lm(x$CTmin ~ x$Altitude_m + x$Bodymass_g)))
slopes_ctmin.bm_mar_sum <- lapply(slopes_ctmin.bm_mar, summary) 
slopes_ctmin.bm_mar_sum
#no effect, so run linear model (CTMin~Altitude) SMar

slopes_ctmin_mar <- lapply(list_mar, function(x) na.omit (lm(x$CTmin ~ x$Altitude_m)))
slopes_ctmin_mar_sum <- lapply(slopes_ctmin_mar, summary) 
slopes_ctmin_mar_sum

#Testing the normality of the residuals of CTMin SMar for each species:
normality_ctmin_mar <- lapply(slopes_ctmin_mar, function(x) lillie.test(x$residuals))
normality_ctmin_mar
#At SMar, CTMin distribution of residuals was normal for all species 
##D. min likely has a small deviation from normality p=0.03.
#Check if one individual is causing that:
hist(slopes_ctmin_mar$D_min$residuals) #looks normal enough

#Testing homoscedasticity of the residuals of CTMin SMar for each species
homoscedasticity_ctmin_mar <- lapply(list_mar, function(x) bartlett.test(x$CTmin ~ x$Altitude_m))
homoscedasticity_ctmin_mar
#homogeneous for all species

##To evaluate effect size (difference between the highest alt x lowest altitude)
#for species with normal distrib, homogeneous variance, and independent data collection

aggregate(mar$CTmin, by=list(mar$Species,mar$Altitude_m), mean, na.rm=TRUE) 
aggregate(mar$CTmin, by=list(mar$Species,mar$Altitude_m),median, na.rm=TRUE)
#General mean or median CTmin SMar
aggregate(mar$CTmin, by=list(mar$Species),mean, na.rm=TRUE)
aggregate(mar$CTmin, by=list(mar$Species),median, na.rm=TRUE)

#######################
### CTMin at SMant ###
#####################
#Testing body mass effect on CTMin SMant (CTMin~Altitude+Body_mass)
slopes_ctmin.bm_mant <- lapply(list_mant, function(x) na.omit (lm(x$CTmin ~ x$Altitude_m + x$Bodymass_g)))
slopes_ctmin.bm_mant_sum <- lapply(slopes_ctmin.bm_mant, summary)
slopes_ctmin.bm_mant_sum

#no effect, so running linear model (CTMin~Altitude) SMant
slopes_ctmin_mant <- lapply(list_mant, function(x) na.omit (lm(x$CTmin ~ x$Altitude_m))) 
slopes_ctmin_mant_sum <- lapply(slopes_ctmin_mant, summary) 
slopes_ctmin_mant_sum

#Testing the normality of the residuals of CTMin SMant for each species:
normality_ctmin_mant <- lapply(slopes_ctmin_mant, function(x) lillie.test(x$residuals))
normality_ctmin_mant
#At SMant, CTMin distribution was normal for all species (Dmin, Llat collected only at 1600m (highland) but not at 550m (lowland))

#Testing homoscedasticity of the residuals of CTMin SMant for each species
homoscedasticity_ctmin_mant <- lapply(list_mant[-c(1,3)], function(x) bartlett.test(x$CTmin ~ x$Altitude_m))
homoscedasticity_ctmin_mant
#all homogeneous

#Effect sizes
aggregate(mant$CTmin, by=list(mant$Species,mant$Altitude_m), mean, na.rm=TRUE) 
aggregate(mant$CTmin, by=list(mant$Species,mant$Altitude_m),median, na.rm=TRUE)
#General mean or median CTmin SMant
aggregate(mant$CTmin, by=list(mant$Species),mean, na.rm=TRUE)
aggregate(mant$CTmin, by=list(mant$Species),median, na.rm=TRUE)

#Table 2 summarizes the statistical results above (body mass and altitude effects on CTmin) 

#Main Results: CTMin decreases as Altitude increases in all species, in both mountain ranges (SMar and SMant) (Table 2, Figure 3). 
#CTmin was 0.7 °C to 4.3 °C lower at highland populations than in lowland ones (Table 2, Figure 3).
#Altitude significantly explained from 18% to 61% of variation in CTmin in all species.


################################################################################################
###############   Linear model for CTMax  #####################################################
################################################################################################
#Variation within-species.
#mountain ranges: Serra do Mar (SMar), Serra da Mantiqueira (SMant)
#SMar: 35m lowland, 820m,1022m,1500m highlands; SMant: 550m lowland, 1600m highland.
#CTMax at SMar (35m,820m,1022m,1500m) and SMant (550m,1600m) analyzed separately.
#At SMant, D. minutus and L. latrans collected only at 1600m(highland) but not at (550m)lowland.

######################
### CTMax at SMar ###
######################
#Testing body mass effect on CTMax SMar (CTMax~Altitude+Body_mass)
slopes_ctmax.bm_mar <- lapply(list_mar, function(x) na.omit (lm(x$CTmax ~ x$Altitude_m+x$Bodymass_g))) 
slopes_ctmax.bm_mar_sum <- lapply(slopes_ctmax.bm_mar, summary) 
slopes_ctmax.bm_mar_sum

#effect of body mass on CTMax of Llat, so run residualsCTMax.BM~Altitude for Llat, and for other 4 species run linear model (CTmax~Altitude) SMar
modCTMax.BM_Llat <- na.omit (lm(list_mar$L_lat$CTmax ~ list_mar$L_lat$Bodymass_g))
summary(modCTMax.BM_Llat) #confirming effect, i.e. 30% of CTMax variation for Llat is explained by Bodymass_g

#so, run residualsCTMax.BM~Altitude for Llat (R = 0.23)
modResiduals_CTMax.BM_Altitude <- na.omit(lm(modCTMax.BM_Llat$residuals[-c(1:3)] ~ list_mar$L_lat$Altitude_m[-c(1:3)]))
summary(modResiduals_CTMax.BM_Altitude) 

#for the other species, so run simple linear model (CTMax~Altitude_m) SMar
slopes_ctmax_mar <- lapply(list_mar, function(x) na.omit (lm(x$CTmax ~ x$Altitude_m))) 
slopes_ctmax_mar_sum <- lapply(slopes_ctmax_mar, summary)
slopes_ctmax_mar_sum

#Testing the normality of the residuals of CTMax SMar for each species:
normality_ctmax_mar <- lapply(slopes_ctmax_mar, function(x) lillie.test(x$residuals))
normality_ctmax_mar
#At SMar, CTMax distribution of residuals was normal for Bfab,Pcuv, Rict but not for Dmin

#Testing homoscesdasticity
homoscedasticity_ctmax_mar <- lapply(list_mar, function(x) na.omit(bartlett.test(x$CTmax ~ x$Altitude_m)))
homoscedasticity_ctmax_mar
#variance homogeneous for Bfab, Rict but not for Pcuv, but the deviation is minor

#Dmin: use a glm with a gamma distribution for residuals
library(MASS)
slope_ctmax_D_min <- glm(list_mar$D_min$CTmax ~ list_mar$D_min$Altitude_m,  family=Gamma(log))
slope_ctmax_D_min_sum <- summary(slope_ctmax_D_min)
slope_ctmax_D_min_sum

#getting the R squared
library(rsq)
rsq(slope_ctmax_D_min, adj=TRUE) #0.013

#Effect size
aggregate(mar$CTmax, by=list(mar$Species,mar$Altitude_m), mean, na.rm=TRUE) 
aggregate(mar$CTmax, by=list(mar$Species,mar$Altitude_m),median, na.rm=TRUE) 
#General mean or median CTmax SMar
aggregate(mar$CTmax, by=list(mar$Species),mean, na.rm=TRUE)
aggregate(mar$CTmax, by=list(mar$Species),median, na.rm=TRUE)

######################
### CTMax at SMant ###
######################
#Testing body mass effect on CTMax (CTMax~Altitude+Body_mass) SMant
slopes_ctmax.bm_mant <- lapply(list_mant, function(x) na.omit (lm(x$CTmax ~ x$Altitude_m+x$Bodymass_g))) 
slopes_ctmax.bm_mant_sum <- lapply(slopes_ctmax.bm_mant, summary) 
slopes_ctmax.bm_mant_sum

#So, no effect of body mass on CTMax, so run linear model CTMax~Altitude SMant
slopes_ctmax_mant <- lapply(list_mant, function(x) na.omit (lm(x$CTmax ~ x$Altitude_m))) 
slopes_ctmax_mant_sum <- lapply(slopes_ctmax_mant, summary) #linear CTMax SMant output
slopes_ctmax_mant_sum

#Testing the normality of the residuals of CTMax SMant for each species:
normality_ctmax_mant <- lapply(slopes_ctmax_mant, function(x) lillie.test(x$residuals))
normality_ctmax_mant
#At SMant, CTMax distribution of residuals was normal for all species
#so, testing homoscesdasticity
homoscedasticity_ctmax_mant <- lapply(list_mant[-c(1,3)], function(x) bartlett.test(x$CTmax ~ x$Altitude_m))
homoscedasticity_ctmax_mant
#variance homogeneous for CTMax SMant of all species

#effect size
aggregate(mant$CTmax, by=list(mant$Species,mant$Altitude_m),mean, na.rm=TRUE) #effect size mean CTMax SMant 
#aggregate(mant$CTMax, by=list(mant$Species,mant$Altitude_m),median, na.rm=TRUE) #effect size median CTMax SMant 
#General mean or median CTmax SMant
aggregate(mant$CTmax, by=list(mant$Species),mean, na.rm=TRUE)
#aggregate(mant$CTMax, by=list(mant$Species),median, na.rm=TRUE)

#Table 2 summarizes the statistical results above (body mass and altitude effects on CTmax). 

#Main Results: CTMax decreased with altitude in three out of five species. In these three species, CTmax was 0.5 °C to 1.8 °C lower at highland populations than in lowland ones (Table 2, Figure 3).
#Altitude explained variation in CTmax for these three species, ranging from 19% to 36%, except for P. cuvieri, in which altitude explained 56% of variation in CTmax (Table 2).

#CTmax was higher (~ 38.5 °C) in large body size species (B. faber, R. icterica, L. latrans), than in small ones (D. minutus, P. cuvieri; ~ 34 °C; Figure 3). 


#################################################################################################
################################  Linear model for Tbr = CTmax - CTmin  ###################################
#################################################################################################
#Tbr = Thermal breadth 
#Variation within-species.
#mountain ranges: Serra do Mar (SMar), Serra da Mantiqueira (SMant)
#SMar: 35m lowland, 820m,1022m,1500m highlands; SMant: 550m lowland, 1600m highland.
#Tbr at SMar (35m,820m,1022m,1500m) and SMant (550m,1600m) analyzed separately.
#At SMant, D. minutus and L. latrans collected only at 1600m(highland) but not at (550m)lowland.

####################
### TBr at SMar ###
###################

#Testing body mass effect on Tbr SMar
slopes_tbr.bm_mar <- lapply(list_mar, function(x) na.omit (lm(as.numeric(x$Tbr) ~ x$Altitude_m+x$Bodymass_g))) 
slopes_tbr.bm_mar_sum <- lapply(slopes_tbr.bm_mar, summary) 
slopes_tbr.bm_mar_sum 

#yes effect of body mass on Tbr SMar for Hfab, so run lm(Tbr ~ Altitude) EXCEPT for Bfab (run residuals Tbr.Body_mass~Altitude)
modtbr.BM_Bfab_mar <- na.omit (lm(list_mar$B_fab$Tbr ~ list_mar$B_fab$Bodymass_g))
summary(modtbr.BM_Bfab_mar) #should show significant effect of Body mass on Tbr, but it is not, so we kept the results of the main model.

#Now, run lm (TBr ~ Altitude) for all species
slopes_tbr_mar <- lapply(list_mar, function(x) na.omit (lm(as.numeric(x$Tbr) ~ x$Altitude_m)))
slopes_tbr_mar_sum <- lapply(slopes_tbr_mar, summary)
slopes_tbr_mar_sum

#Testing the normality of the residuals of Tbr (SMar) for each species:
normality_tbr_mar <- lapply(slopes_tbr_mar, function(x) na.omit(lillie.test(x$residuals)))
normality_tbr_mar
#all normal

homoscedasticity_tbr_mar <- lapply(list_mar, function(x) na.omit(bartlett.test(as.numeric(x$Tbr) ~ x$Altitude_m)))
homoscedasticity_tbr_mar
#all homogeneous

#effect size TBr SMar
aggregate(as.numeric(mar$Tbr), by=list(mar$Species,mar$Altitude_m),mean, na.rm=TRUE) 
aggregate(as.numeric(mar$Tbr), by=list(mar$Species),mean, na.rm=TRUE) 

#####################
### TBr at SMant ###
####################
#Testing effect of body mass
slopes_tbr_mant <- lapply(list_mant, function(x) na.omit (lm(as.numeric(x$Tbr) ~ x$Altitude_m+x$Bodymass_g))) 
slopes_tbr_mant_sum <- lapply(slopes_tbr_mant, summary)
slopes_tbr_mant_sum
#effect of body mass on Tbr SMant for Rict, so run lm(Tbr ~ Altitude) EXCEPT for Rict (run residuals TBr ~Body_mass)
#high % of Tbr variation for Rict is explained by variation in Bodymass_g, so removing this effect below by calculating residuals
modtbr.BM_Rict_mant <- na.omit (lm(list_mant$R_ict$Tbr ~ list_mant$R_ict$Bodymass_g))
summary(modtbr.BM_Rict_mant) #no effect, so run the model below

slopes_tbr_mant <- lapply(list_mant, function(x) na.omit (lm(as.numeric(x$Tbr) ~ x$Altitude_m)))
slopes_tbr_mant_sum <- lapply(slopes_tbr_mant, summary)
slopes_tbr_mant_sum

#Testing the normality of the residuals of TBr (SMant) for each species:
normality_tbr_mant <- lapply(slopes_tbr_mant, function(x) na.omit(lillie.test(x$residuals)))
normality_tbr_mant
#all normal

#Testing homoscesdasticity SMant
homoscedasticity_tbr_mant <- lapply(list_mant[-c(1,3)], function(x) na.omit(bartlett.test(as.numeric(x$Tbr) ~ x$Altitude_m)))
homoscedasticity_tbr_mant
#homogeneous

#effect size TBr SMant
aggregate(as.numeric(mant$Tbr), by=list(mant$Species,mant$Altitude_m),mean, na.rm=TRUE) 
aggregate(as.numeric(mant$Tbr), by=list(mant$Species),mean, na.rm=TRUE) 

#Table 2 summarizes the statistical results above (body mass and altitude effects on Tbr)

#Main Results: Thermal breadth (Tbr) was broader for highland than lowland populations in two out of five species, being 1.4 °C to 2.2 °C (Table 2). 
#Tbr variation ranged from 25.4 °C (P. cuvieri at  Serra do Mar) to 36.5 °C (R. icterica at Serra do Mar; Table 2, Figure 3).
#Altitude explained a maximum of 50% of the variation in thermal breadth (Tbr; Table 2).


##############################################################################################
############     Linear model for WT     #####################################################
#############################################################################################
####  Warming Tolerance (CTMax - Tmax of the environment) (sensu Duarte et al. 2012)
#Variation within-species.
#mountain ranges: Serra do Mar (SMar), Serra da Mantiqueira (SMant)
#SMar: 35m lowland, 820m,1022m,1500m highlands; SMant: 550m lowland, 1600m highland.
#WT at SMar (35m,820m,1022m,1500m) and SMant (550m,1600m) analyzed separately.
#At SMant, D. minutus and L. latrans collected only at 1600m(highland) but not at (550m)lowland.

#####################
####  WT at SMar ####
####################

#Testing body mass effect on WT
slopes_wt.bm_mar <- lapply(list_mar, function(x) na.omit (lm(x$WT ~ x$Altitude_m+x$Bodymass_g))) 
slopes_wt.bm_mar_sum <- lapply(slopes_wt.bm_mar, summary) 
slopes_wt.bm_mar_sum

#yes effect of body mass on WT for Llat, so run residualsWT x Bodymass ~ Altitude for Llat, but for other 4species run linear model (WT~Altitude) SMar
#high % of WT variation for Llat is explained by variation in Bodymass_g, so removing this effect below by calculating residualsWT.BM
modWT_BM_Llat_mar <- na.omit (lm(list_mar$L_lat$WT ~ list_mar$L_lat$Bodymass_g))
summary(modWT_BM_Llat_mar) #should show significant effect of Body mass on WT, but it seems no effect.

#So run simple model WT ~ Altitude for all species
slopes_wt_mar <- lapply(list_mar, function(x) lm(x$WT ~ x$Altitude_m)) 
slopes_wt_mar_sum <- lapply(slopes_wt_mar, summary) 
slopes_wt_mar_sum 

#Testing the normality of the residuals of WT (SMar) for each species:
normality_wt_mar <- lapply(slopes_wt_mar, function(x) lillie.test(x$residuals))
normality_wt_mar
#At SMar, distribution residuals of WT was normal for all species

#Testing homocesdasticity
homoscedasticity_wt_mar <- lapply(list_mar, function(x) na.omit(bartlett.test(x$WT ~ x$Altitude_m)))
homoscedasticity_wt_mar
#Dmin, Pcuv WT SMar showed heterocesdasticity, but very low deviations

#Effect size
aggregate(mar$WT, by=list(mar$Species,mar$Altitude_m),mean, na.rm=TRUE)
aggregate(mar$WT, by=list(mar$Species),mean, na.rm=TRUE)

######################
###  WT at SMant  ###
#####################

#Testing body mass effect on WT SMant
slopes_wt.bm_mant <- lapply(list_mant, function(x) na.omit (lm(x$WT ~ x$Altitude_m+x$Bodymass_g))) 
slopes_wt.bm_mant_sum <- lapply(slopes_wt.bm_mant, summary) 
slopes_wt.bm_mant_sum
#no effect of body mass on WT SMant, so run lm WT ~ Altitude

slopes_wt_mant <- lapply(list_mant, function(x) lm(x$WT ~ x$Altitude_m))  
slopes_wt_mant_sum <- lapply(slopes_wt_mant, summary)  
slopes_wt_mant_sum

#Testing the normality of the residuals of WT (SMant) for each species:
normality_wt_mant <- lapply(slopes_wt_mant, function(x) lillie.test(x$residuals))
normality_wt_mant
#At SMant, distribution residuals of WT was normal for all species (Dmin, LLat not collected)

#Testing homocesdasticity
homoscedasticity_wt_mant <- lapply(list_mant[-c(1,3)], function(x) bartlett.test(x$WT ~ x$Altitude_m))
homoscedasticity_wt_mant
#all variances are homogeneous

#effect size
aggregate(mant$WT, by=list(mant$Species,mant$Altitude_m),mean, na.rm=TRUE) 
aggregate(mant$WT, by=list(mant$Species),mean, na.rm=TRUE) 

#Table 2 summarizes the statistical results above (body mass and altitude effects on WT) 

#Main Results: WT was greater at highland populations in most species, being at least 1.7°C to 5.4°C higher than WT of lowland counterparts (Table 2). 
#WT ranged from 3 °C (D. minutus at Serra do Mar 35m) to 14.5 °C (R. icterica at Serra do Mar 1500m) (Table 2, Figure 3).
#The variation in WT explained by altitude varied between 50% and 95%.


###########################################################################################################################
#########################################    Linear model for EWL_Ugcm2s1     ############################################
###########################################################################################################################
#EWL = Evaporative Water Loss rates (micrograms of water lost per cm2 per second)
#Variation within-species.
#EWL units are mass-specific, so no tests of body mass effects on EWL.
#SMar: 35m lowland, 820m,1022m,1500m highlands; SMant: 550m lowland, 1600m highland.
#EWL at SMar (35m,820m,1022m,1500m) and SMant (550m,1600m) analyzed separaretly.
#At SMant, D. minutus and L. latrans collected only at 1600m(highland) but not at (550m)lowland.

#####################
###  EWL at SMar  ###
#####################
#No need to test body mass effects on EWL since Body_mass is included in the unit micrograms.cm-2.s-1
slopes_ewl_mar <- lapply(list_mar, function(x) na.omit(lm(x$EWL_Ugcm2s1 ~ x$Altitude_m))) 
slopes_ewl_mar_sum <- lapply(slopes_ewl_mar, summary) 
slopes_ewl_mar_sum

#Testing the normality of the residuals of EWL (SMar) for each species:
normality_ewl_mar <- lapply(slopes_ewl_mar, function(x) lillie.test(x$residuals))
normality_ewl_mar
#At SMar, EWL_ug distribution of residuals was normal for all species

#Testing homoscedasticity of the residuals of EWL SMar for each species:
homoscedasticity_ewl_mar <- lapply(list_mar, function(x) bartlett.test(x$EWL_Ugcm2s1 ~ x$Altitude_m))
homoscedasticity_ewl_mar
#homogeneous for all species, EXCEPT for Rict

#will use a glm
slope_ewl_R_ict_mar <- glm(list_mar$R_ict$EWL_Ugcm2s1 ~ list_mar$R_ict$Altitude_m,family=Gamma(log))
slope_ewl_R_ict_mar_sum <- summary(slope_ewl_R_ict_mar) 
slope_ewl_R_ict_mar_sum
#getting the Rsquared                              
rsq(slope_ewl_R_ict_mar, adj=TRUE) #0.15

#effect size
aggregate(mar$EWL_Ugcm2s1 , by=list(mar$Species,mar$Altitude_m),mean, na.rm=TRUE) 
aggregate(mar$EWL_Ugcm2s1 , by=list(mar$Species),mean, na.rm=TRUE) 

#######################
###  EWL at SMant  ###
#####################

#No need to test body mass effects on EWL since Body_mass is included in the unit micrograms.cm-2.s-1
slopes_ewl_mant <- lapply(list_mant, function(x) na.omit(lm(x$EWL_Ugcm2s1 ~ x$Altitude_m)))
slopes_ewl_mant_sum <- lapply(slopes_ewl_mant, summary)
slopes_ewl_mant_sum

#Testing the normality of the residuals of EWL (SMant) for each species:
normality_ewl_mant <- lapply(slopes_ewl_mant, function(x) lillie.test(x$residuals))
normality_ewl_mant
#At SMant, EWL_ug distribution of residuals was normal for all species

#Testing homoscedasticity of the residuals of EWL SMant for each species:
homoscedasticity_ewl_mant <- lapply(list_mant[-c(1,3)], function(x) bartlett.test(x$EWL_Ugcm2s1 ~ x$Altitude_m))
homoscedasticity_ewl_mant
#homogeneous for all species 

#effect size
aggregate(mant$EWL_Ugcm2s1, by=list(mant$Species,mant$Altitude_m),mean, na.rm=TRUE)
aggregate(mant$EWL_Ugcm2s1, by=list(mant$Species),mean, na.rm=TRUE)

#Table 2 summarizes the statistical results above (body mass and altitude effects on EWL)

#Main Results: In contrast to thermal tolerance traits (CTmin, CTmax), water balance traits did not change consistently with altitude. 
#Rates of Evaporative Water Loss (EWL) remained unchanged with altitude in most species. 
#Only R. icterica showed EWL lower in highlands than in lowlands (Table 2, Figure 4).


###############################################################################################################
#####################################   Linear model for WU_Ugcm2s1    ########################################
###############################################################################################################
#WU = Water Uptake rates (micrograms of water gained per cm2 per second)
#Variation within-species.
#WU units are mass-specific, so no tests of body mass effects on WU.
#SMar: 35m lowland, 820m,1022m,1500m highlands; SMant: 550m lowland, 1600m highland.
#WU at SMar (35m,820m,1022m,1500m) and SMant (550m,1600m) analyzed separaretly.
#At SMant, D. minutus and L. latrans collected only at 1600m(highland) but not at (550m)lowland.

#####################
###  WU at SMar  ###
#####################

#No need to test body mass effects on WU since Body_mass is included in the unit micrograms.cm-2.s-1
slopes_wu_mar <- lapply(list_mar, function(x) na.omit(lm(x$WU_Ugcm2s1 ~ x$Altitude_m)))
slopes_wu_mar_sum <- lapply(slopes_wu_mar, summary)
slopes_wu_mar_sum

#Testing the normality of the residuals of WU (SMar) for each species:
normality_wu_mar <- lapply(slopes_wu_mar, function(x) lillie.test(x$residuals))
normality_wu_mar
#At SMar, WU_ug distribution of residuals was normal for all species, EXCEPT for Dmin

hist(slopes_wu_mar$D_min$residuals) #2 outliers on right side
#Use a glm
slope_wu_D_min_mar <- glm(list_mar$D_min$WU_Ugcm2s1 ~ list_mar$D_min$Altitude_m,family=Gamma(log))
slope_wu_D_min_mar_sum <- summary(slope_wu_D_min_mar)
slope_wu_D_min_mar_sum
#getting the Rsquared
rsq(slope_wu_D_min_mar,adj=TRUE) #0.07

#Testing homoscedasticity of the residuals of WU SMar for each species:
homoscedasticity_wu_mar <- lapply(list_mar, function(x) bartlett.test(x$WU_Ugcm2s1 ~ x$Altitude_m))
homoscedasticity_wu_mar
#homogeneous for all species, EXCEPT for Dmin (again)

#effect size mean WU SMar
aggregate(mar$WU_Ugcm2s1, by=list(mar$Species,mar$Altitude_m),mean, na.rm=TRUE) 
aggregate(mar$WU_Ugcm2s1, by=list(mar$Species),mean, na.rm=TRUE)

########################
####  WU at SMant  ###
#######################

#No need to test body mass effects on WU since Body_mass is included in the unit micrograms.cm-2.s-1
slopes_wu_mant <- lapply(list_mant, function(x) na.omit(lm(x$WU_Ugcm2s1 ~ x$Altitude_m)))
slopes_wu_mant_sum <- lapply(slopes_wu_mant, summary) #linear model WU SMant output
slopes_wu_mant_sum

#Testing the normality of the residuals of WU (SMant) for each species:
normality_wu_mant <- lapply(slopes_wu_mant, function(x) lillie.test(x$residuals))
normality_wu_mant
#At SMant, WU_ug distribution of residuals was normal for all 3 spp species


#Testing homoscedasticity of the residuals of WU SMant for each species:
homoscedasticity_wu_mant <- lapply(list_mant[-c(1,3)], function(x) bartlett.test(x$WU_Ugcm2s1 ~ x$Altitude_m))
homoscedasticity_wu_mant
#homogeneous for Bfab,Pcuv but not for Rict (so run non-parametric test KW) - low deviation

#effect size
aggregate(mant$WU_Ugcm2s1, by=list(mant$Species,mant$Altitude_m),mean, na.rm=TRUE) #effect size WU SMant (Bfab, Pcuv)
aggregate(mant$WU_Ugcm2s1, by=list(mant$Species),mean, na.rm=TRUE)

#Table 2 summarizes the statistical results above (body mass and altitude effects on WU)

#Main Results: Rates of Water Uptake (WU) changed in only a few cases with altitude across species.
#WU decreased by 30% (D. minutus at Serra do Mar) or increased by 47% (R. icterica at Serra da Mantiqueira) and 107% (P. cuvieri at Serra do Mar) with altitude (Table 2, Figure 4)


######################################################################################################################################
##################################################    Analyses Part 2      ########################################################
######################################################################################################################################
### Linear models using bioclimatic variables ### Table 3
#CTmin x Tmin (BIO6), CTmax x Tmax (BIO5), and WT x temperature Annual Range, AR (BIO7)

###Extraction of bioclim variables from www.worldclim.org (v2.1) and https://cgiarcsi.community 

#dataset already extracted in the file "RPB_data_alt.csv"

#As expected, all three bioclimatic variables had a significant effect on thermal trait variation.
#We only tested climatic effects on thermal traits because they showed significant variation*.
#Thus, no tests on water balance traits (EWL, WU).
#*WT index already includes a bioclimatic variable (BIO5), so we did not also run ant tests with WT.


####################################
###  Linear model CTmin ~ BIO_6  ###
####################################

################
### SMar #######
################
#Testing body mass effect
colnames(list_mar$D_min)
slopes_ctmin.bm_mar <- lapply(list_mar, function(x) na.omit (lm(x$CTmin ~ x$BIO_6 + x$Bodymass_g)))
slopes_ctmin.bm_mar_sum <- lapply(slopes_ctmin.bm_mar, summary)
slopes_ctmin.bm_mar_sum
#no effect, so run linear model (CTMin~BIO6) SMar

slopes_ctmin_bio6_mar <- lapply(list_mar, function(x) na.omit (lm(x$CTmin ~ x$BIO_6)))
slopes_ctmin_bio6_mar_sum <- lapply(slopes_ctmin_bio6_mar, summary) 
slopes_ctmin_bio6_mar_sum

#Testing the normality of the residuals of CTMin SMar for each species:
normality_ctmin_bio6_mar <- lapply(slopes_ctmin_bio6_mar, function(x) lillie.test(x$residuals))
normality_ctmin_bio6_mar
#At SMar, CTMin distribution of residuals was normal for all species EXCEPT Dmin 

#Testing homoscedasticity of the residuals of CTMin SMar for each species
homoscedasticity_ctmin_bio6_mar <- lapply(list_mar, function(x) bartlett.test(x$CTmin ~ x$BIO_6))
homoscedasticity_ctmin_bio6_mar
#homogeneous for all species

#So, use glm for Dmin
slope_ctmin_bio6_D_min_mar <- glm(list_mar$D_min$CTmin ~ list_mar$D_min$BIO_6,family=Gamma(log))
slope_ctmin_bio6_D_min_mar_sum <- summary(slope_ctmin_bio6_D_min_mar)
slope_ctmin_bio6_D_min_mar_sum
#Getting the Rsquared
rsq(slope_ctmin_bio6_D_min_mar,adj = TRUE) #0.23

###################
###  SMant  ######
##################
#Testing body mass effect 
slopes_ctmin.bm_mant <- lapply(list_mant, function(x) na.omit (lm(x$CTmin ~ x$BIO_6 + x$Bodymass_g)))
slopes_ctmin.bm_mant_sum <- lapply(slopes_ctmin.bm_mant, summary)
slopes_ctmin.bm_mant_sum
#no effect, so run linear model (CTMin~BIO6) SMant

slopes_ctmin_bio6_mant <- lapply(list_mant, function(x) na.omit (lm(x$CTmin ~ x$BIO_6)))
slopes_ctmin_bio6_mant_sum <- lapply(slopes_ctmin_bio6_mant, summary) 
slopes_ctmin_bio6_mant_sum

#Testing the normality of the residuals of CTMin at SMar for each species:
normality_ctmin_bio6_mant <- lapply(slopes_ctmin_bio6_mant, function(x) lillie.test(x$residuals))
normality_ctmin_bio6_mant
#All normal

#Testing homogeneity of variance
homoscedasticity_ctmin_bio6_mant <- lapply(list_mant[-c(1,3)], function(x) bartlett.test(x$CTmin ~ x$BIO_6))
homoscedasticity_ctmin_bio6_mant
#homogeneous for all species

#Main Results: Variation in CTmin was significantly explained by BIO6 (Tmin) in all species (20% to 61% of variation explained; Table 3).

####################################
###  Linear model CTmax ~ BIO_5 ###
####################################

#################
####  SMar  #####
#################
slopes_ctmax.bm_mar <- lapply(list_mar, function(x) na.omit (lm(x$CTmax ~ x$BIO_5 + x$Bodymass_g)))
slopes_ctmax.bm_mar_sum <- lapply(slopes_ctmax.bm_mar, summary) 
slopes_ctmax.bm_mar_sum
#effect of body mass for L_lat

#Use residuals for Llat
modCTMax.BM_Llat <- na.omit (lm(list_mar$L_lat$CTmax ~ list_mar$L_lat$Bodymass_g))
summary(modCTMax.BM_Llat) #confirming effect, i.e. 30% of CTMax variation for Llat is explained by Bodymass_g
#so, run residualsCTMax.BM~Altitude for Llat (R = 0.26)
modResiduals_CTMax.BM_bio5 <- na.omit(lm(modCTMax.BM_Llat$residuals ~ list_mar$L_lat$BIO_5)) 
modResiduals_CTMax.BM_bio5_Lat_sum <- summary(modResiduals_CTMax.BM_bio5) 
modResiduals_CTMax.BM_bio5_Lat_sum

#For other species
slopes_ctmax_bio5_mar <- lapply(list_mar, function(x) na.omit (lm(x$CTmax ~ x$BIO_5)))
slopes_ctmax_bio5_mar_sum <- lapply(slopes_ctmax_bio5_mar, summary) 
slopes_ctmax_bio5_mar_sum

#Testing the normality of the residuals of CTMin SMar for each species:
normality_ctmax_bio5_mar <- lapply(slopes_ctmax_bio5_mar, function(x) lillie.test(x$residuals))
normality_ctmax_bio5_mar
#non-normal for D_min
hist(slopes_ctmax_bio5_mar$D_min$residuals) #left-skewed

homoscedasticity_ctmax_bio5_mar <- lapply(list_mar, function(x) bartlett.test(x$CTmax ~ x$BIO_5))
homoscedasticity_ctmax_bio5_mar
#homogeneous for all species (minor deviation for P_cuv)

#Use glm for Dmin
slope_ctmax_bio5_D_min_mar <- glm(list_mar$D_min$CTmax ~ list_mar$D_min$BIO_5,family=Gamma(log))
slope_ctmax_bio5_D_min_mar_sum <- summary(slope_ctmax_bio5_D_min_mar)
slope_ctmax_bio5_D_min_mar_sum
#Getting the Rsquared
rsq(slope_ctmax_bio5_D_min_mar, adj=TRUE) #-0.017

###################
###  SMant  #######
##################
#Testing body mass
slopes_ctmax.bm_mant <- lapply(list_mant, function(x) na.omit (lm(x$CTmax ~ x$BIO_5 + x$Bodymass_g)))
slopes_ctmax.bm_mant_sum <- lapply(slopes_ctmax.bm_mant, summary) 
slopes_ctmax.bm_mant_sum
#no effect
slopes_ctmax_bio5_mant <- lapply(list_mant, function(x) na.omit (lm(x$CTmax ~ x$BIO_5)))
slopes_ctmax_bio5_mant_sum <- lapply(slopes_ctmax_bio5_mant, summary)
slopes_ctmax_bio5_mant_sum

#Testing the normality of the residuals of CTMin SMar for each species:
normality_ctmax_bio5_mant <- lapply(slopes_ctmax_bio5_mant, function(x) lillie.test(x$residuals))
normality_ctmax_bio5_mant
#All normal
homoscedasticity_ctmax_bio5_mant <- lapply(list_mant[-c(1,3)], function(x) bartlett.test(x$CTmax ~ x$BIO_5))
homoscedasticity_ctmax_bio5_mant
#homogeneous for all species

#Main Results: The same three species (R. icterica, L. latrans, P. cuvieri) in which we found a significant effect of altitude on CTmax, also had CTmax variation significantly explained by BIO5 (Tmax of the environment; 37% to 56% of variation explained; Table 3).

################################################
######   Linear model TBr ~ BIO_7   ###########
################################################

##################
###  SMar  #######
##################
#Testing body mass
slopes_tbr.bm_mar <- lapply(list_mar, function(x) na.omit (lm(x$Tbr ~ x$BIO_7 + x$Bodymass_g)))
slopes_tbr.bm_mar_sum <- lapply(slopes_tbr.bm_mar,summary)
slopes_tbr.bm_mar_sum #no effect of body mass

slopes_tbr_bio7_mar <- lapply(list_mar, function(x) na.omit (lm(x$Tbr ~ x$BIO_7)))
slopes_tbr_bio7_mar_sum <- lapply(slopes_tbr_bio7_mar, summary)
slopes_tbr_bio7_mar_sum

#Testing the normality of the residuals of CTMin SMar for each species:
normality_tbr_bio7_mar <- lapply(slopes_tbr_bio7_mar, function(x) lillie.test(x$residuals))
normality_tbr_bio7_mar
#all normal

homoscedasticity_tbr_bio7_mar <- lapply(list_mar, function(x) bartlett.test(x$Tbr ~ x$BIO_7))
homoscedasticity_tbr_bio7_mar
#all homogeneous

#################
####  SMant  ####
#################
#Testing body mass
slopes_tbr.bm_mant <- lapply(list_mant, function(x) na.omit (lm(x$Tbr ~ x$BIO_7 + x$Bodymass_g)))
slopes_tr.bm_mant_sum <- lapply(slopes_tbr.bm_mant, summary) 
slopes_tr.bm_mant_sum
#effect for R. ict
slope_tbr.bm_Rict <- lm(list_mant$R_ict$Tbr ~ list_mant$R_ict$Bodymass_g)
summary(slope_tbr.bm_Rict) #non-significant, so no need to use residuals

slopes_tbr_bio7_mant <- lapply(list_mant, function(x) na.omit (lm(x$Tbr ~ x$BIO_7)))
slopes_tbr_bio7_mant_sum <- lapply(slopes_tbr_bio7_mant, summary) 
slopes_tbr_bio7_mant_sum

#Testing the normality of the residuals of CTMin SMar for each species:
normality_tbr_bio7_mant <- lapply(slopes_tbr_bio7_mant, function(x) lillie.test(x$residuals))
normality_tbr_bio7_mant
#All normal

#Testing homogeneity of variance
homoscedasticity_tbr_bio7_mant <- lapply(list_mant[-c(1,3)], function(x) bartlett.test(x$Tbr ~ x$BIO_7))
homoscedasticity_tbr_bio7_mant
#homogeneous for all species

#Main results: BIO7 (temperature annual range) explained 23% to 50% of the variation in TBr in some species (Table 3).

# General results all together in Table 3

######################################################################################################################################
##################################################   Analyses Part 3     ########################################################
######################################################################################################################################
###  Linear models using microclimatic variables ###  Table S4

##We have already downloaded the data and stored it as a folder from [here](https://figshare.com/articles/dataset/air_temperature_degC_1cm_soil_50_shade_zip/956326?backTo=/collections/microclim_Global_estimates_of_hourly_microclimate_based_on_long_term_monthly_climate_averages/878253?backTo=/collections/microclim_
#Global_estimates_of_hourly_microclimate_based_on_long_term_monthly_climate_averages/878253?backTo=/collections/microclim_Global_estimates_of_hourly_microclimate_based_on_long_term_monthly_climate_averages/878253?backTo=/collections/microclim_Global_estimates_of_hourly_microclimate_based_on_long_term_monthly_climate_averages/878253)
## Data wrangling to obtain average air temperature for 1 cm above soil substrate at 50% shade
#We extracted microclimatic data for air temperature at 1 cm above soil substrates at 50% shade from [Kearney et al. (2014)](https://www.nature.com/articles/sdata20146). 
#These data are in the netCDF format and needed to be manipulated before entering them in the models. 
#Each file provides estimates of air temperature at 1 cm above soil at 50% shade for each month and for each hour of the day for the whole globe. 
#Here we averaged temperature by hour to have a single value for each month for each locality.

microclim <- read.csv('microclim_data.csv')
str(microclim) #same rownames as data
#We will use the lowest average temperature (Tmin_micro) and highest average temperature (Tmax_micro)
head(microclim) 
Tmin_micro <- apply(microclim[,2:13],1,min)
hist(Tmin_micro)

Tmax_micro <- apply(microclim[,2:13],1,max)
hist(Tmax_micro)

#Annual temperature range: AR_micro = Tmax_micro - Tmin_micro
AR_micro <- Tmax_micro - Tmin_micro

#Attaching the three microclimatic variables to the data
data$Tmax_micro <- Tmax_micro
data$Tmin_micro <- Tmin_micro
data$AR_micro <-AR_micro

#Separating mountain ranges and species
mar <- subset(data,data$Mountain_Range == 'Serra do Mar') 
mant <- subset(data, data$Mountain_Range == 'Serra da Mantiqueira')

##Creating a list with dataset of each species (Serra do Mar) so to apply functions in all species at once
list_mar <- list('D_min' = subset(mar,mar$Species == 'Dendropsophus minutus'), 'B_fab' = subset(mar,mar$Species == 'Boana faber'),
                 'L_lat' = subset(mar,mar$Species == 'Leptodactylus latrans'), 'P_cuv' = subset(mar,mar$Species == 'Physalaemus cuvieri'),
                 'R_ict' = subset(mar,mar$Species == 'Rhinella icterica'))
str(list_mar)

##Creating a list with dataset of each species (Serra da Mantiqueira)
list_mant <- list('D_min' = subset(mant,mant$Species == 'Dendropsophus minutus'), 'B_fab' = subset(mant,mant$Species == 'Boana faber'),
                  'L_lat' = subset(mant,mant$Species == 'Leptodactylus latrans'), 'P_cuv' = subset(mant,mant$Species == 'Physalaemus cuvieri'),
                  'R_ict' = subset(mant,mant$Species == 'Rhinella icterica'))
str(list_mant)

#######################################################
#######  Linear model CTmin ~ Tmin_micro (tmin)  #######
#######################################################

############################
###  SMar  #################
############################
#Testing body mass effect
colnames(list_mar$D_min)
slopes_ctmin.bm_mar <- lapply(list_mar, function(x) na.omit (lm(x$CTmin ~ x$Tmin_micro + x$Bodymass_g)))
slopes_ctmin.bm_mar_sum <- lapply(slopes_ctmin.bm_mar, summary)
slopes_ctmin.bm_mar_sum
#no effect

slopes_ctmin_tmin_mar <- lapply(list_mar, function(x) na.omit (lm(x$CTmin ~ x$Tmin_micro)))
slopes_ctmin_tmin_mar_sum <- lapply(slopes_ctmin_tmin_mar, summary) 
slopes_ctmin_tmin_mar_sum

#Testing the normality of the residuals of CTMin SMar for each species:
normality_ctmin_tmin_mar <- lapply(slopes_ctmin_tmin_mar, function(x) lillie.test(x$residuals))
normality_ctmin_tmin_mar
#All normal

############################
#####   SMant    #########
########################
#Testing body mass effect 
slopes_ctmin.bm_mant <- lapply(list_mant, function(x) na.omit (lm(x$CTmin ~ x$Tmin_micro + x$Bodymass_g)))
slopes_ctmin.bm_mant_sum <- lapply(slopes_ctmin.bm_mant, summary)
slopes_ctmin.bm_mant_sum
#no effect, so run linear model (CTMin~BIO6) SMant

slopes_ctmin_tmin_mant <- lapply(list_mant, function(x) na.omit (lm(x$CTmin ~ x$Tmin_micro)))
slopes_ctmin_tmin_mant_sum <- lapply(slopes_ctmin_tmin_mant, summary) 
slopes_ctmin_tmin_mant_sum

#Testing the normality of the residuals of CTMin SMar for each species:
normality_ctmin_tmin_mant <- lapply(slopes_ctmin_tmin_mant, function(x) lillie.test(x$residuals))
normality_ctmin_tmin_mant
#All normal

#Testing homogeneity of variance
homoscedasticity_ctmin_tmin_mant <- lapply(list_mant[-c(1,3)], function(x) bartlett.test(x$CTmin ~ x$Tmin_micro))
homoscedasticity_ctmin_tmin_mant
#homogeneous for all species

########################################################
###  Linear model CTmax ~ Tmax_micro (tmax)   ###########
########################################################

#####################
####  SMar  ########
###################
slopes_ctmax.bm_mar <- lapply(list_mar, function(x) na.omit (lm(x$CTmax ~ x$Tmax_micro + x$Bodymass_g)))
slopes_ctmax.bm_mar_sum <- lapply(slopes_ctmax.bm_mar, summary) 
slopes_ctmax.bm_mar_sum
#effect of body mass for L_lat

#Use residuals for Llat
modCTMax.BM_Llat <- na.omit (lm(list_mar$L_lat$CTmax ~ list_mar$L_lat$Bodymass_g))
summary(modCTMax.BM_Llat) #confirming effect, i.e. 26% of CTMax variation for Llat is explained by Bodymass_g
#so, run model with residuals
modResiduals_CTMax.BM_tmax <- na.omit(lm(modCTMax.BM_Llat$residuals ~ list_mar$L_lat$Tmax_micro)) 
summary(modResiduals_CTMax.BM_tmax) 

#For other species
slopes_ctmax_tmax_mar <- lapply(list_mar, function(x) na.omit (lm(x$CTmax ~ x$Tmax_micro)))
slopes_ctmax_tmax_mar_sum <- lapply(slopes_ctmax_tmax_mar, summary) 
slopes_ctmax_tmax_mar_sum

#Testing the normality of the residuals of CTMin SMar for each species:
normality_ctmax_tmax_mar <- lapply(slopes_ctmax_tmax_mar, function(x) lillie.test(x$residuals))
normality_ctmax_tmax_mar
#non-normal for D_min

#Use glm for Dmin
slope_ctmax_tmax_D_min_mar <- glm(list_mar$D_min$CTmax ~ list_mar$D_min$Tmax_micro,family=Gamma(log))
summary(slope_ctmax_tmax_D_min_mar)
#Getting the Rsquared
rsq(slope_ctmax_tmax_D_min_mar, adj=TRUE) #0.088

##############################
#####   SMant   ##############
#############################
#Testing body mass
slopes_ctmax.bm_mant <- lapply(list_mant, function(x) na.omit (lm(x$CTmax ~ x$Tmax_micro + x$Bodymass_g)))
slopes_ctmax.bm_mant_sum <- lapply(slopes_ctmax.bm_mant, summary) 
slopes_ctmax.bm_mant_sum
#no effect
slopes_ctmax_tmax_mant <- lapply(list_mant, function(x) na.omit (lm(x$CTmax ~ x$Tmax_micro)))
slopes_ctmax_tmax_mant_sum <- lapply(slopes_ctmax_tmax_mant, summary)
slopes_ctmax_tmax_mant_sum

#Testing the normality of the residuals of CTMin SMar for each species:
normality_ctmax_tmax_mant <- lapply(slopes_ctmax_tmax_mant, function(x) lillie.test(x$residuals))
normality_ctmax_tmax_mant
#All normal
homoscedasticity_ctmax_tmax_mant <- lapply(list_mant[-c(1,3)], function(x) bartlett.test(x$CTmax ~ x$Tmax_micro))
homoscedasticity_ctmax_tmax_mant
#homogeneous for all species

########################################################
######   Linear model TBr ~ AR_micro (ar)    ##########
########################################################

####################
#####  SMar #######
####################
#Testing body mass
slopes_tbr.bm_mar <- lapply(list_mar, function(x) na.omit (lm(x$Tbr ~ x$AR_micro + x$Bodymass_g)))
lapply(slopes_tbr.bm_mar,summary) #effect for B_fab
summary(lm(list_mar$B_fab$Tbr ~ list_mar$B_fab$Bodymass_g)) #actually no effect

slopes_tbr_ar_mar <- lapply(list_mar, function(x) na.omit (lm(x$Tbr ~ x$AR_micro)))
slopes_tbr_ar_mar_sum <- lapply(slopes_tbr_ar_mar, summary)
slopes_tbr_ar_mar_sum

#Testing the normality of the residuals of CTMin SMar for each species:
normality_tbr_ar_mar <- lapply(slopes_tbr_ar_mar, function(x) lillie.test(x$residuals))
normality_tbr_ar_mar
#all normal

####################
##### SMant  ######
####################
#Testing body mass
slopes_tbr.bm_mant <- lapply(list_mant, function(x) na.omit (lm(x$Tbr ~ x$AR_micro + x$Bodymass_g)))
lapply(slopes_tbr.bm_mant, summary) 
#effect for R. ict
summary(lm(list_mant$R_ict$Tbr ~ list_mant$R_ict$Bodymass_g)) #non-significant, so no need to use residuals

slopes_tbr_ar_mant <- lapply(list_mant, function(x) na.omit (lm(x$Tbr ~ x$AR_micro)))
slopes_tbr_ar_mant_sum <- lapply(slopes_tbr_ar_mant, summary) 
slopes_tbr_ar_mant_sum

#Testing the normality of the residuals of CTMin SMar for each species:
normality_tbr_ar_mant <- lapply(slopes_tbr_ar_mant, function(x) lillie.test(x$residuals))
normality_tbr_ar_mant
#All normal

#Main conclusion: Microclimate data are outputs of algorithms applied to macroclimate data (Kearney et al. 2014), and may not represent accurately microclimate of our specific studies sites (e.g., South America and altitudinal regions). 
#Therefore, given that microclimate data (Table S4) did not generally explain more variation in thermal tolerance than macroclimate did (Table 3), we focused our discussion only in macroclimatic information.


##################################################################
######             Paper Figures                          ########
##################################################################

### Change order of variables in graphs

data$Mountain_Range <- ordered(data$Mountain_Range, levels=c("Serra do Mar", "Serra da Mantiqueira"))
data$Species <- ordered(data$Species, levels=c("Dendropsophus minutus", "Boana faber", "Rhinella icterica", "Physalaemus cuvieri", "Leptodactylus latrans"))
#mar
mar$Mountain_Range <- ordered(mar$Mountain_Range, levels=c("Serra do Mar", "Serra da Mantiqueira"))
mar$Species <- ordered(mar$Species, levels=c("Dendropsophus minutus", "Boana faber", "Rhinella icterica", "Leptodactylus latrans", "Physalaemus cuvieri"))
#mant
mant$Mountain_Range <- ordered(mant$Mountain_Range, levels=c("Serra do Mar", "Serra da Mantiqueira"))
mant$Species <- ordered(mant$Species, levels=c("Dendropsophus minutus", "Boana faber", "Rhinella icterica", "Leptodactylus latrans", "Physalaemus cuvieri"))


############################################################################################
##########################    Figure 1 (Map of study sites)      ########################
############################################################################################
alt_coor <- read.csv("coord_altitude_study_sites.csv") #study sites
library(ggmap)
ggmap::register_google(key = "your key") #https://eriqande.github.io/rep-res-web/lectures/making-maps-with-R.html
#register_google(key = "[your key]")
sbbox <- make_bbox(lon = alt_coor$lon, lat = alt_coor$lat, f = .1)
sq_map <- get_map(location = sbbox, maptype = "satellite", source = "google")
ggmap(sq_map) + geom_point(data = alt_coor, mapping = aes(x = lon, y = lat), color = "red")
sq_map <- get_map(location = c(lon = -45.04609, lat = -23.03186), zoom = 9, maptype = "terrain-background", source = "stamen", 
                  #style = 'feature:administrative.locality|visibility:off' 
)
ggmap(sq_map) + geom_point(data = alt_coor, mapping = aes(lon = -45.04609, lat = -23.03186), color = "red", size = 4)

############################################################################################
##########################    Figure 2  (Climate along altitude)      ######################
############################################################################################
##Temperature data ~ Altitude: Tmean(BIO1), Tmax(BIO5) and Tmin(BIO6), diurnal T range(BIO2), annual T range (BIO7) in the same graph
colnames(data)[17:24] <- c('Tmean','DR','Tmax','Tmin','AR','Annual precipitation','Prec wet', 'Prec dry')
library(reshape2)
Temperature <- melt(data[,c(17,19,20)])
Altitude <- rep(data$Altitude_m,3)
Mountain <- rep(data$Mountain_Range,3)
temp_data <- data.frame(Temperature,Altitude,Mountain)
head(temp_data)

temp_data$Mountain <- ordered(data$Mountain_Range, levels=c("Serra do Mar", "Serra da Mantiqueira"))

library(ggplot2)
library(cowplot)

temp_data_plot <- ggplot(data=temp_data, aes(x=Altitude,y=value,color=variable,group=variable))  + geom_point(size=2)  + geom_line(size=1.5) +
  facet_wrap(~Mountain) +  theme_bw() + theme(panel.grid.major = element_blank(), panel.grid.minor = element_blank()) +
  labs(x="Altitude (m) ", y=expression("Temperature ("*~degree*C*")")) + theme(text = element_text(size=15)) +
  scale_colour_manual(values = c("chartreuse4","brown1", "blue"))
temp_data_plot

Precipitation <- melt(data[,c(23,24)])
Altitude <- rep(data$Altitude_m,2)
Mountain <- rep(data$Mountain_Range,2)
prec_data <- data.frame(Precipitation,Altitude,Mountain)
head(prec_data)

prec_data$Mountain <- ordered(data$Mountain_Range, levels=c("Serra do Mar", "Serra da Mantiqueira"))

prec_data_plot <- ggplot(data=prec_data, aes(x=Altitude,y=value,color=variable,group=variable))  + geom_point(size=2)  + geom_line(size=1.5) +
  facet_wrap(~Mountain) + theme_bw() + theme(panel.grid.major = element_blank(), panel.grid.minor = element_blank()) +
  labs(x="Altitude (m) ", y='Precipitation (mm)') +  theme(text = element_text(size=15)) +
  scale_colour_manual(values = c("aquamarine4", "aquamarine1"))
prec_data_plot 

colnames(data)[25] <- 'PET_min'
colnames(data)[26] <- 'PET_max'
PET <- melt(data[,c(25,26)])
Altitude <- rep(data$Altitude_m,2)
Mountain <- rep(data$Mountain_Range,2)
pet_data <- data.frame(PET,Altitude,Mountain)

pet_data$Mountain <- ordered(data$Mountain_Range, levels=c("Serra do Mar", "Serra da Mantiqueira"))

head(pet_data)

pet_data_plot <- ggplot(data=pet_data, aes(x=Altitude,y=value,color=variable,group=variable))  + geom_point(size=2)  + geom_line(size=1.5) +
  facet_wrap(~Mountain) + theme_bw() + theme(panel.grid.major = element_blank(), panel.grid.minor = element_blank()) +
  labs(x="Altitude (m) ", y='PET (mm)') + theme(text = element_text(size=15)) +
  scale_colour_manual(values = c('cornflowerblue','blueviolet'))
pet_data_plot

t_range <- melt(data[,c(18,21)])
Altitude <- rep(data$Altitude_m,2)
Mountain <- rep(data$Mountain_Range,2)
t_range_data <- data.frame(t_range,Altitude,Mountain)

t_range_data$Mountain <- ordered(data$Mountain_Range, levels=c("Serra do Mar", "Serra da Mantiqueira"))

t_range_data_plot <- ggplot(data=t_range_data, aes(x=Altitude,y=value,color=variable,group=variable))  + geom_point(size=2)  + geom_line(size=1.5) +
  facet_wrap(~Mountain) + theme_bw() + theme(panel.grid.major = element_blank(), panel.grid.minor = element_blank()) +
  labs(x="Altitude (m) ", y=expression("Temperature ("*~degree*C*")")) +  theme(text = element_text(size=15)) +
  scale_colour_manual(values = c("darkgoldenrod1", "darkgoldenrod"))
t_range_data_plot

Figure_2 <- plot_grid(temp_data_plot,prec_data_plot, t_range_data_plot, pet_data_plot,labels=c('A','B','C','D'))

################ Figure 2 FINAL ############### 
Figure_2

############################################################################################
##########################    Figure 3  (CTmax, CTMin, Tbr, WT)      ######################
############################################################################################

#preparing labels for better visualization in the Figure
colnames(data)[7] <- 'Body_Mass'
data$Mountain_Range <- ordered(data$Mountain_Range, levels=c("Serra do Mar", "Serra da Mantiqueira"))
data$Species <- ordered(data$Species, levels=c("Dendropsophus minutus", "Boana faber", "Rhinella icterica", "Physalaemus cuvieri", "Leptodactylus latrans"))
data$Species <- gsub('Dendropsophus minutus','Dmin',data$Species)
data$Species <- gsub('Boana faber','Bfab',data$Species)
data$Species <- gsub('Rhinella icterica','Rict',data$Species)
data$Species <- gsub('Physalaemus cuvieri','Pcuv',data$Species)
data$Species <- gsub('Leptodactylus latrans','Llat',data$Species)
data$Species <- ordered(data$Species, levels=c("Dmin", "Bfab", "Rict", "Pcuv", "Llat"))

str(data)

##Figure 3 
#CTmax Panel A
Fig.3_ctmax <- ggplot(data, aes(x= Altitude_m, y=CTmax))+ 
  geom_point(aes(size=Body_Mass, color=Species), position = position_jitter(width=30, height=1))+ 
  geom_smooth(aes(color=Species), method = "lm")+ facet_wrap(~Mountain_Range) +
  theme_bw() + theme(panel.grid.major = element_blank(), panel.grid.minor = element_blank()) +
  labs(x = '', y=expression("CTmax ("*~degree*C*")")) + 
  theme(text = element_text(size=14)) + 
  theme(legend.text = element_text(size=8)) + 
  theme(legend.title = element_text(size=8)) +
  scale_colour_manual(values = c("chartreuse2","darkgreen", "darkorange","cornflowerblue","blue3")) + 
  scale_fill_manual(values = c("chartreuse2","darkgreen", "darkorange","cornflowerblue","blue3"))
#keep only geom_smooth(method = "lm") so you get 1 line tendency for all spp
Fig.3_ctmax

#CTmin Panel B
Fig.3_ctmin <- ggplot(data, aes(x= Altitude_m, y=CTmin)) + 
  geom_point(aes(size=Body_Mass, color=Species),)  + 
  geom_smooth(aes(color=Species), method = "lm")+ facet_wrap(~Mountain_Range) +
  theme_bw() +  theme(panel.grid.major = element_blank(), panel.grid.minor = element_blank()) +
  labs(x = '', y=expression("CTmin ("*~degree*C*")")) + 
  theme(text = element_text(size=14)) + 
  theme(legend.text = element_text(size=8)) + 
  theme(legend.title = element_text(size=8)) +
  scale_colour_manual(values = c("chartreuse2","darkgreen", "darkorange","cornflowerblue","blue3")) + 
  scale_fill_manual(values = c("chartreuse2","darkgreen", "darkorange","cornflowerblue","blue3"))
#keep only geom_smooth(method = "lm") so you get 1 line tendency for all spp 
Fig.3_ctmin

#TBr = CTMax - CTMin  Panel C
Fig.3_Tbr <- ggplot(data, aes(x= Altitude_m, y=Tbr))+ 
  geom_point(aes(size=Body_Mass, color=Species), position = position_jitter(width=30, height=1))+ 
  geom_smooth(aes(color=Species), method = "lm") + 
  facet_wrap(~Mountain_Range) +
  theme_bw() + theme(panel.grid.major = element_blank(), panel.grid.minor = element_blank()) +
  labs(x = '', y=expression("TBr ("*~degree*C*")")) + 
  theme(text = element_text(size=14)) + 
  theme(legend.text = element_text(size=8)) + 
  theme(legend.title = element_text(size=8)) +
  scale_colour_manual(values = c("chartreuse2","darkgreen", "darkorange","cornflowerblue","blue3")) + 
  scale_fill_manual(values = c("chartreuse2","darkgreen", "darkorange","cornflowerblue","blue3"))
#keep only geom_smooth(method = "lm") so you get 1 line tendency for all spp
Fig.3_Tbr

#Warming tolerance: WT = CTMax - Tmax of the environment (BIO5)  Panel D
Fig.3_WT <- ggplot(data, aes(x= Altitude_m, y=WT))+ 
  geom_point(aes(size=Body_Mass, color=Species), position = position_jitter(width=30, height=1))+ 
  geom_smooth(aes(color=Species), method = "lm")+ facet_wrap(~Mountain_Range) +
  theme_bw() +  theme(panel.grid.major = element_blank(), panel.grid.minor = element_blank()) +
  labs(x = 'Altitude (m)', y=expression("WT ("*~degree*C*")")) + 
  theme(text = element_text(size=14)) + 
  theme(legend.text = element_text(size=8)) + 
  theme(legend.title = element_text(size=8)) +
  scale_colour_manual(values = c("chartreuse2","darkgreen", "darkorange","cornflowerblue","blue3")) + 
  scale_fill_manual(values = c("chartreuse2","darkgreen", "darkorange","cornflowerblue","blue3"))
#keep only geom_smooth(method = "lm") so you get 1 line tendency for all spp
Fig.3_WT

# Fig 3 joining ctmax, ctmin, Tbr, WT  
library(ggpubr) 
Fig.3 <- ggarrange(Fig.3_ctmax, 
          Fig.3_ctmin, 
          Fig.3_Tbr, 
          Fig.3_WT, 
          ncol = 1,
          common.legend = TRUE,
          legend="right",
          labels="AUTO")

################ Figure 3 FINAL ############### 
Fig.3

############################################################################################
##########################    Figure 4  (EWL, WU)           ################################
############################################################################################
##Figure 4
Fig.4_EWL <- ggplot(data, aes(x= Altitude_m, y=EWL_Ugcm2s1))+ 
  geom_point(aes(size=Body_Mass, color=Species), position = position_jitter(width=30, height=1))+ 
  geom_smooth(aes(color=Species), method = "lm")+ 
  facet_wrap(~Mountain_Range) +
  theme_bw() + theme(panel.grid.major = element_blank(), panel.grid.minor = element_blank()) +
  labs(x = '', y=expression(paste("EWL (",mu,g, .cm^-2, .s^-1,")"))) + 
  theme(text = element_text(size=14)) + 
  theme(legend.text = element_text(size=8)) + 
  theme(legend.title = element_text(size=8)) +
  scale_colour_manual(values = c("chartreuse2","darkgreen", "darkorange","cornflowerblue","blue3")) + 
  scale_fill_manual(values = c("chartreuse2","darkgreen", "darkorange","cornflowerblue","blue3"))
#keep only geom_smooth(method = "lm") so you get 1 line tendency for all spp
Fig.4_EWL

Fig.4_WU <- ggplot(data, aes(x= Altitude_m, y=WU_Ugcm2s1))+ 
  geom_point(aes(size=Body_Mass, color=Species), position = position_jitter(width=30, height=1))+ 
  geom_smooth(aes(color=Species), method = "lm")+ facet_wrap(~Mountain_Range) +
  theme_bw() + theme(panel.grid.major = element_blank(), panel.grid.minor = element_blank()) +
  labs(x = 'Altitude (m)', y=expression(paste("WU (",mu,g, .cm^-2, .s^-1,")"))) +
  theme(text = element_text(size=14)) + 
  theme(legend.text = element_text(size=8)) + 
  theme(legend.title = element_text(size=8)) +
  scale_colour_manual(values = c("chartreuse2","darkgreen", "darkorange","cornflowerblue","blue3")) + 
  scale_fill_manual(values = c("chartreuse2","darkgreen", "darkorange","cornflowerblue","blue3"))
#keep only geom_smooth(method = "lm") so you get 1 line tendency for all spp
Fig.4_WU

Fig.4 <- ggarrange(Fig.4_EWL, 
                   Fig.4_WU, 
                   ncol = 1,
                   common.legend = TRUE,
                   legend="right",
                   labels="AUTO")
############### Figure 4  FINAL ###############
Fig.4
